# Supplementary material for: Deciphering the Salt Tolerance Mechanisms of the Endophytic Plant Growth-Promoting Bacterium Pantoea sp. EEL5: Integration of Genomic, Transcriptomic, and Biochemical Analyses
Source: Biology (Basel). 2025 Dec 26;15(1):45. doi: 10.3390/biology15010045 (PMC12784781; doi:10.3390/biology15010045)
Supplement: Supplementary file 1 [file biology-15-00045-s001.zip]

Archive with 1 entries (1 files):
- biology-4056350-supplementary.xlsx
