# Supplementary material for: Deciphering the Salt Tolerance Mechanisms of the Endophytic Plant Growth-Promoting Bacterium Pantoea sp. EEL5: Integration of Genomic, Transcriptomic, and Biochemical Analyses
Source: Biology (Basel). 2025 Dec 26;15(1):45. doi: 10.3390/biology15010045 (PMC12784781; doi:10.3390/biology15010045)
Supplement: Supplementary file 1 [file biology-15-00045-s001.zip › biology-4056350-supplementary.xlsx]

## Sheet: Table S1
Table S1. The primer sequences for qPCR assay
Gene ID	Gene description	Forword primer sequence (5’–3’)	Reverse primer sequence (5’–3’)
gene4029	NHA1	ATGTCACTGGCATCAGGGTG	GACGCAGCCATCGTGATTTC
gene1512	betA	GAGTACCTGATCGGCGACAG	AGGATCTGAGGGGAGGCAAT
gene1511	betB	TCCCGATTCAACGAGCAACA	TCGCTGCCCAGATCTTTTGT
gene4447	proV	TTCACACGACCTGGACGAAG	ACGTGACTGATATCGACGCC
gene0553	rpsA	GGCGTTGAAGGTCTGGTACA	TACGACGACGCTCTTCATCG
gene3788	atpF	GGTCATTATCGAGCAGGCGA	AATTTCAGCCTGCGCTTGTG
gene3874	SOD2	GACAAACTGGCCGTGGTTTC	TGTAGTCCGGACGCTTGTTC
gene1191	katE	TGTGGCCGCACAGTGATTAT	TTCGGTTCAAATGCGGCTTG
gene4040	GR	GGCAGTGAATACACCGTGGA	GCCTTTTTCATCCAGCGCAA
gene1568	cheB	GTGCGATCGATTTCGTGACG	GCGGGCATAACGTTACGAAC
gene1569	cheR	AAACCTTAGGCATGGGACCG	AGCTCTTCCTGGCGGTAAAC
gene0092	cheV	GAAATTGTACCGATGCCGCC	TGGAACACAGCCTGCTACAG
gene1567	cheY	GGCAAACTGAAAGCAGGTGG	TCTTTCTTCGCTTCTGCCGT
gene1566	cheZ	TGTTGATGGTGCTGCTGGAA	CAACCTGGTCCTGATTCGCT
gene0729	flgK	ACTACCATTCTGGCCGAAGC	CAGCTGAGCCGCGATAAAAC
gene0730	flgL	CACGAACAGCATCATGAGCG	GCGTCTTTGCTGTTGACCTG
gene1628	fliC	TGAGTCCACCATCAGCAACC	TCGACACTTCCGTTGCGTAA
gene1632	fliD	CAGCACAAACACCGCGTTTA	GCAGCTTTAGACAGCAGGGA
gene1520	mcp	AATCTGGCCTTGTTGAGCGA	CTGTTCTTCAGCCGTGGACT
gene1575	motA	GGCGTCAGTGTTACGTCAGA	TCACTGAACGAAGGACGCTC
gene4580	rpoB	TTCGAAGTGCGTGACGTACA	AACGCGACGATAAGGGGTTT

## Sheet: Table S2
Table S2. Genome statistical information for Pantoea sp. EEL5
Attribute	Value
Total Genome Size (bp)	4925853
Raw pair reads	9623636
Clean pair reads	9501018
Clean Data Q20 (%)	99.32
GC Content (%)	53.36
Number of Scaffolds	21
Scaffold N50 (bp)	578848
Scaffold N90 (bp)	223683
Number of CDSs	4417
tRNA genes	69
rRNA genes	6
ncRNA genes	104
Pseudo genes	81

## Sheet: Table S3
Table S3. Genes related to Na+ efflux
Gene ID	Location	KO	Gene	Product
gene3033	Scaffold3	K03313	nhaA	Na+/H+ antiporter
gene3430	Scaffold4	K24163	nhaK	Na+/H+ antiporter
gene4029	Scaffold7	K24160	nha1	Na+/H+ antiporter
gene3288	Scaffold4	K07301	yrbG	Na+/Ca2+ antiporter

## Sheet: Table S4
Table S4. Genes related to betaine and PGP traits
Gene ID	Location	KO	Gene	Product
Genes related to betaine biosynthesis and transport
gene1509	Scaffold1	K02168	betT	choline/glycine/proline betaine transport protein
gene1510		K02167	betI	TetR/AcrR family transcriptional regulator, transcriptional repressor of bet genes
gene1511		K00130	betB	betaine-aldehyde dehydrogenase [EC:1.2.1.8]
gene1512		K00108	betA	choline dehydrogenase [EC:1.1.99.1]
gene1308		K05846	opuD	osmoprotectant transport system permease protein
gene1309		K05845	opuC	glycine betaine ABC transporter substrate-binding protein
gene1310		K05846	opuB	osmoprotectant transport system permease protein
gene1311		K05847	opuA	glycine/proline betaine ABC transporter ATP-binding protein
gene4445	Scaffold10	K02002	proX	glycine betaine/L-proline ABC transporter substrate-binding protein
gene4446		K02001	proW	glycine betaine/L-proline ABC transporter permease
gene4447		K02000	proV	glycine betaine/L-proline ABC transporter ATP-binding protein
Genes related to IAA biosynthesis
gene 2140	Scaffold1	K04103	ipdC	indolepyruvate decarboxylase [EC:4.1.1.74]
gene1771/gene1275		K00128	aldh	aldehyde dehydrogenase (NAD+) [EC:1.2.1.3]
gene0035		K01426	amiE	amidase [EC:3.5.1.4]
Genes related to siderophore production
Desferrioxamine E biosynthesis gene cluster
gene3064	Scaffold3		dfoJ	Putative pyridoxal-dependent decarboxylase
gene3063			dfoA	Putative lysine/ornithine N-monooxygenase
gene3062			dfoC	Desferrioxamine siderophore biosynthesis protein
gene3061			dfoS	Putative siderophore MFS transporter
gene3060			foxA	TonB-dependent siderophore receptor
Aerobactin biosynthesis gene cluster
gene3362	Scaffold4	K02014	TC.FEV.OM	iron complex outermembrane recepter protein
gene3363		K03897	iucD	lysine N6-hydroxylase [EC:1.14.13.59]
gene3364		K03895	iucC	aerobactin synthase [EC:6.3.2.39]
gene3365		K03896	iucB	acetyl CoA:N6-hydroxylysine acetyl transferase [EC:2.3.1.102]
gene3366		K03894	iucA	N2-citryl-N6-acetyl-N6-hydroxylysine synthase [EC:6.3.2.38]
gene3367			mfs	MULTISPECIES: MFS transporter
gene3368		K14698	irtA	ATP-binding cassette, subfamily B, bacterial IrtA/YbtP [EC:7.-.-.-]
Genes related to phosphorus solubilization
gene3401	Scaffold4	K00117	gcd	quinoprotein glucose dehydrogenase [EC:1.1.5.2]
gene2237	Scaffold1	K01524	ppx	exopolyphosphatase [EC:3.6.1.11]
gene1226		K01077	phoA	alkaline phosphatase [EC:3.1.3.1]
gene0295		K01078	aphA	acid phosphatase [EC:3.1.3.2]

## Sheet: Table S5
Table S5. Summary of the RNA-seq data
Sample	Raw reads	Clean Reads	Clean Q20 (%)	Clean Q30 (%)
Control_1	26351924	259,742,52	98.64	94.41
Control_2	25441364	25055970	98.68	94.73
Control_3	24606642	24334426	98.76	94.84
NaCl_1	25613136	25344824	98.78	94.92
NaCl_2	25554438	25273402	98.76	94.79
NaCl_3	23044570	22886758	99.17	96.03
Total	150612074	122895380
Average			98.8	94.95

## Sheet: Table S6
Table S6. The mapped rate of the RNA-seq data
Sample	Genome Mapped Reads	Genome Mapped Ratio (%)	Unmapped Reads	Unmapped Reads Ratio (%)
Control_1	25342789	97.57	631463	2.43
Control_2	24453446	97.6	602524	2.4
Control_3	24052268	98.84	282158	1.16
NaCl_1	25230318	99.55	114506	0.45
NaCl_2	25153593	99.53	119809	0.47
NaCl_3	22756182	99.43	130576	0.57

## Sheet: Table S7
Table S7. GO terms related to transmembrane transport, betaine biosynthesis and transport, arginine and glutamine-family amino acids catabolism
GO ID	Function Description	Category	Gene Number	p value
GO:0022857	transmembrane transporter activity	Molecular function	177	0.00149
GO:0005215	transporter activity	Molecular function	177	0.002226
GO:0006810	transport	Biological process	127	0.005142
GO:0055085	transmembrane transport	Biological process	71	0.03005
GO:0015838	amino-acid betaine transport	Biological process	5	0.019325
GO:0031460	glycine betaine transport	Biological process	5	0.019325
GO:0006578	amino-acid betaine biosynthetic process	Biological process	3	0.039082
GO:0031456	glycine betaine biosynthetic process	Biological process	3	0.039082
GO:0031455	glycine betaine metabolic process	Biological process	3	0.039082
GO:0019285	glycine betaine biosynthetic process from choline	Biological process	3	0.039082
GO:0008802	betaine-aldehyde dehydrogenase (NAD+) activity	Molecular function	3	0.039082
GO:0006525	arginine metabolic process	Biological process	11	0.048117
GO:0006527	arginine catabolic process	Biological process	7	0.002894
GO:0009065	glutamine family amino acid catabolic process	Biological process	9	0.004377
GO:0009064	glutamine family amino acid metabolic process	Biological process	24	0.010212
